# Supplementary material for: Comprehensive analysis of KLF family reveals KLF6 as a promising prognostic and immune biomarker in pancreatic ductal adenocarcinoma
Source: Cancer Cell Int. 2024 May 21;24:177. doi: 10.1186/s12935-024-03369-3 (PMC11106939; doi:10.1186/s12935-024-03369-3)
Supplement: Supplementary file 6 — Supplementary material 6: Table S1. Univariate Cox regression analysis. [file 12935_2024_3369_MOESM6_ESM.xlsx]

## Sheet: univariateCox
gene	HR	z	HR.95L	HR.95H	pvalue
KLF5	1.45137	3.88192	1.20253	1.75169	0.000103637
KLF3	2.04619	3.66331	1.39503	3.0013	0.000248977
KLF6	1.63679	3.26043	1.21718	2.20105	0.00111243
KLF4	1.24071	2.0606	1.01059	1.52324	0.0393414
KLF10	1.39329	1.95644	0.999402	1.94242	0.0504136
KLF7	1.41518	1.88351	0.986003	2.03116	0.0596317
KLF17	15.2255	1.65684	0.607632	381.509	0.0975528
KLF15	0.819864	-1.4253	0.623917	1.07735	0.154071
KLF14	0.234199	-1.05945	0.0159709	3.43432	0.289394
KLF9	0.88089	-0.959903	0.679925	1.14125	0.337104
KLF1	9.2936	0.871837	0.0618903	1395.55	0.383298
KLF8	1.28834	0.702843	0.635616	2.61137	0.482153
KLF2	1.0619	0.672432	0.891369	1.26505	0.501309
KLF13	1.09345	0.496613	0.76855	1.5557	0.619462
