# Supplementary material for: Comprehensive analysis of KLF family reveals KLF6 as a promising prognostic and immune biomarker in pancreatic ductal adenocarcinoma
Source: Cancer Cell Int. 2024 May 21;24:177. doi: 10.1186/s12935-024-03369-3 (PMC11106939; doi:10.1186/s12935-024-03369-3)
Supplement: Supplementary file 7 — Supplementary material 7: Table S2. Multivariate Cox regression analysis. [file 12935_2024_3369_MOESM7_ESM.xlsx]

## Sheet: multiCox
gene	coef	HR	HR.95L	HR.95H	pvalue
KLF3	0.129499	1.13826	0.614458	2.10857	0.680567
KLF5	0.271951	1.31252	0.993324	1.73429	0.0557675
KLF6	0.246696	1.27979	0.908883	1.80206	0.157709
